# Supplementary material for: One Health Approach to Leptospirosis: Human–Dog Seroprevalence Associated to Socioeconomic and Environmental Risk Factors in Brazil over a 20-Year Period (2001–2020)
Source: Trop Med Infect Dis. 2023 Jul 7;8(7):356. doi: 10.3390/tropicalmed8070356 (PMC10383893; doi:10.3390/tropicalmed8070356)
Supplement: Supplementary file 1 [file tropicalmed-08-00356-s001.zip]

Archive with 1 entries (1 files):
- tropicalmed-2435462-supplementary.pdf
